# Supplementary material for: Single cell-derived spheroids capture the self-renewing subpopulations of metastatic ovarian cancer
Source: Cell Death Differ. 2021 Nov 29;29(3):614–26. doi: 10.1038/s41418-021-00878-w (PMC8901794; doi:10.1038/s41418-021-00878-w)
Supplement: Supplementary file 9 — Table S1 [file 41418_2021_878_MOESM9_ESM.xlsx]

## Sheet: Sheet1
Table S1. Markers used for the identification of cancer initiating cells (CICs), epithelial mesenchymal transition (EMT) and epithelial cells (EPI).
CICs	EMT	EPI
CD4447	TWIST48	KRT186
ALDH1A149	SNAI150	CDH151
CD13349	SNAI250	MUC152
SOX253	ZEB154	CA12552
NT5E18	VIM55	EPCAM52
NANOG56	CDH255	MSLN57
NOTCH147	ITGB655	KRT7
ROR157	FN155	KRT8
	ZEB258
